# Supplementary material for: ﻿Revision of the Chinese species of the genera Genimen and Genimenoides (Orthoptera, Acrididae)
Source: Zookeys. 2025 Sep 4;1251:131–47. doi: 10.3897/zookeys.1251.150870 (PMC12426626; doi:10.3897/zookeys.1251.150870)
Supplement: XML Treatment for Genimen [file zookeys.1251.150870-treatment1.xml]

<!DOCTYPE tp:taxon-treatment
  PUBLIC "-//TaxonX//DTD Taxonomic Treatment Publishing DTD v0 20100105//EN" "tax-treatment-NSO.dtd">
<tp:taxon-treatment xmlns:tp="http://www.plazi.org/taxpub"><tp:treatment-meta><kwd-group><label>Taxon classification</label><kwd>
              <named-content content-type="kingdom">Animalia</named-content>
            </kwd><kwd>
              <named-content content-type="order">Orthoptera</named-content>
            </kwd><kwd>
              <named-content content-type="family">Acrididae</named-content>
            </kwd></kwd-group><mixed-citation publication-type="journal"><person-group><name><surname>Li</surname><given-names>Fang-Ting</given-names></name><name><surname>Li</surname><given-names>Miao</given-names></name><name><surname>Song</surname><given-names>Hong</given-names></name><name><surname>Mao</surname><given-names>Ben-Yong</given-names></name></person-group><article-title>﻿Revision of the Chinese species of the genera <italic><tp:taxon-name><tp:taxon-name-part taxon-name-part-type="genus" reg="Genimen">Genimen</tp:taxon-name-part></tp:taxon-name></italic> and <italic><tp:taxon-name><tp:taxon-name-part taxon-name-part-type="genus" reg="Genimenoides">Genimenoides</tp:taxon-name-part></tp:taxon-name></italic> (<tp:taxon-name><tp:taxon-name-part taxon-name-part-type="order">Orthoptera</tp:taxon-name-part></tp:taxon-name>, <tp:taxon-name><tp:taxon-name-part taxon-name-part-type="family">Acrididae</tp:taxon-name-part></tp:taxon-name>)</article-title><source>Zookeys</source><day>04</day><month>09</month><year>2025</year><volume>1251</volume><fpage>131</fpage><lpage>147</lpage><pub-id pub-id-type="doi">10.3897/zookeys.1251.150870</pub-id></mixed-citation></tp:treatment-meta><tp:nomenclature><label>﻿</label><tp:taxon-name><object-id xmlns:xlink="http://www.w3.org/1999/xlink" content-type="arpha" xlink:type="simple">11E35B45-7731-55BF-A8F4-19A3943C38A9</object-id>
            <tp:taxon-name-part taxon-name-part-type="genus" reg="Genimen">Genimen</tp:taxon-name-part>
          </tp:taxon-name><tp:taxon-authority>Bolívar, 1917</tp:taxon-authority><tp:nomenclature-citation-list><tp:nomenclature-citation><tp:taxon-name>
                <tp:taxon-name-part taxon-name-part-type="genus" reg="Genimen">Genimen</tp:taxon-name-part>
              </tp:taxon-name><comment>Bolívar, 1917: 401; <xref ref-type="bibr" rid="B5">Henry 1934</xref>: 193; <xref ref-type="bibr" rid="B12">Willemse 1957</xref>: 17, 342; Zheng and Shi 1998: 163; <xref ref-type="bibr" rid="B13">Yin et al. 1996</xref>: 303; <xref ref-type="bibr" rid="B7">Li et al. 2006</xref>: 399; <xref ref-type="bibr" rid="B8">Mao et al. 2010</xref>: 40.</comment></tp:nomenclature-citation></tp:nomenclature-citation-list></tp:nomenclature><tp:treatment-sec sec-type="type species" id="SECID0ELPAC"><title>Type species.</title><p><italic><tp:taxon-name><tp:taxon-name-part taxon-name-part-type="genus" reg="Genimen">Genimen</tp:taxon-name-part> <tp:taxon-name-part taxon-name-part-type="species" reg="prasinum">prasinum</tp:taxon-name-part></tp:taxon-name></italic> Bolívar, 1917.</p></tp:treatment-sec><tp:treatment-sec sec-type="Generic diagnosis" id="SECID0E3PAC"><title>Generic diagnosis.</title><p>Body size small. Head shorter than or equal to pronotum. Frons slightly oblique in lateral view, frontal ridge projecting between antennae, obsolete below the transverse facial furrow. Fastigium somewhat projecting; interocular distance smaller than the width of the antennal scape. Eyes protruding, nearly rounded. Antennae filiform, slender, and elongate, exceeding the posterior margin of pronotum. Pronotum cylindrical, with prozona strongly longer than metazona; median carinae not elevated; lateral carinae absent. Prosternal tubercle short, apex conical. Mesosternal lobes wider than long; metasternal lobes contiguous in male or separate in female. Hind femur moderately thick, upper carina smooth, lower genicular lobes rounded apically; hind tibia without dorso-external apical spine. Apterous or micropterous. Tympanum distinct or reduced. Male terminalia: tenth tergite with or without furculae; epiproct triangular or shield-shaped; cercus conical; subgenital plate short and conical, apex obtuse; epiphallus with bridge arched, not divided in the middle; phallic complex with apical penis valves prolonged, sheathed by a membranous sheath. Female terminalia: epiproct triangular; cercus conical; valves of ovipositor short, nearly smooth, apices hooked.</p></tp:treatment-sec><tp:treatment-sec sec-type="distribution" id="SECID0ECAAE"><title>Composition and distribution.</title><p>Nine species are currently assigned to the genus <italic><tp:taxon-name><tp:taxon-name-part taxon-name-part-type="genus" reg="Genimen">Genimen</tp:taxon-name-part></tp:taxon-name></italic>, including <italic><tp:taxon-name><tp:taxon-name-part taxon-name-part-type="genus" reg="Genimen">Genimen</tp:taxon-name-part> <tp:taxon-name-part taxon-name-part-type="species" reg="amarpur">amarpur</tp:taxon-name-part></tp:taxon-name></italic> Ingrisch, Willemse &amp; Shishodia, 2004, <italic><tp:taxon-name><tp:taxon-name-part taxon-name-part-type="genus" reg="Genimen">Genimen</tp:taxon-name-part> <tp:taxon-name-part taxon-name-part-type="species" reg="bannanum">bannanum</tp:taxon-name-part></tp:taxon-name></italic> Mao, Ren &amp; Ou, 2010, <italic><tp:taxon-name><tp:taxon-name-part taxon-name-part-type="genus" reg="Genimen">Genimen</tp:taxon-name-part> <tp:taxon-name-part taxon-name-part-type="species" reg="burmanum">burmanum</tp:taxon-name-part></tp:taxon-name></italic> Ramme, 1941, <italic><tp:taxon-name><tp:taxon-name-part taxon-name-part-type="genus" reg="Genimen">Genimen</tp:taxon-name-part> <tp:taxon-name-part taxon-name-part-type="species" reg="ceylonicum">ceylonicum</tp:taxon-name-part></tp:taxon-name></italic> Uvarov, 1927, <italic><tp:taxon-name><tp:taxon-name-part taxon-name-part-type="genus" reg="Genimen">Genimen</tp:taxon-name-part> <tp:taxon-name-part taxon-name-part-type="species" reg="lailad">lailad</tp:taxon-name-part></tp:taxon-name></italic> Ingrisch, Willemse &amp; Shishodia, 2004, <italic><tp:taxon-name><tp:taxon-name-part taxon-name-part-type="genus" reg="Genimen">Genimen</tp:taxon-name-part> <tp:taxon-name-part taxon-name-part-type="species" reg="prasinum">prasinum</tp:taxon-name-part></tp:taxon-name></italic> Bolívar, 1917, <italic><tp:taxon-name><tp:taxon-name-part taxon-name-part-type="genus" reg="Genimen">Genimen</tp:taxon-name-part> <tp:taxon-name-part taxon-name-part-type="species" reg="victoriae">victoriae</tp:taxon-name-part></tp:taxon-name></italic> Ramme, 1941, <italic><tp:taxon-name><tp:taxon-name-part taxon-name-part-type="genus" reg="Genimen">Genimen</tp:taxon-name-part> <tp:taxon-name-part taxon-name-part-type="species" reg="yunnanensis">yunnanensis</tp:taxon-name-part></tp:taxon-name></italic> Zheng, Huang &amp; Liu, 1988, and <italic><tp:taxon-name><tp:taxon-name-part taxon-name-part-type="genus" reg="Genimen">Genimen</tp:taxon-name-part> <tp:taxon-name-part taxon-name-part-type="species" reg="zhengi">zhengi</tp:taxon-name-part></tp:taxon-name></italic> Mao, Ren &amp; Ou, 2010. In this paper, we propose a new synonym, <italic><tp:taxon-name><tp:taxon-name-part taxon-name-part-type="genus" reg="Genimen">Genimen</tp:taxon-name-part> <tp:taxon-name-part taxon-name-part-type="species" reg="zhengi">zhengi</tp:taxon-name-part></tp:taxon-name></italic> Mao, Ren &amp; Ou, 2010, syn. nov. under <italic><tp:taxon-name><tp:taxon-name-part taxon-name-part-type="genus" reg="Genimen">Genimen</tp:taxon-name-part> <tp:taxon-name-part taxon-name-part-type="species" reg="yunnanensis">yunnanensis</tp:taxon-name-part></tp:taxon-name></italic> Zheng, Huang &amp; Liu, 1988 and a new combination, <italic><tp:taxon-name><tp:taxon-name-part taxon-name-part-type="genus" reg="Genimen">Genimen</tp:taxon-name-part> <tp:taxon-name-part taxon-name-part-type="species" reg="vittatum">vittatum</tp:taxon-name-part></tp:taxon-name></italic> (Mao, Ren &amp; Ou, 2010), comb. nov. Thus, a total of nine species are distributed in the Oriental Realm, among them three species in India, one species in Sri Lanka, two species in Myanmar, and three species in China (Fig. <xref ref-type="fig" rid="F1">1</xref>).</p><fig id="F1" position="float" orientation="portrait"><object-id xmlns:xlink="http://www.w3.org/1999/xlink" content-type="doi" xlink:type="simple">10.3897/zookeys.1251.150870.figure1</object-id><object-id xmlns:xlink="http://www.w3.org/1999/xlink" content-type="arpha" xlink:type="simple">EEA9E937-D36A-5EF2-AA92-4291F2DD8C93</object-id><label>Figure 1.</label><caption><p>Distribution map of species of <italic><tp:taxon-name><tp:taxon-name-part taxon-name-part-type="genus" reg="Genimen">Genimen</tp:taxon-name-part></tp:taxon-name></italic> Bolívar, 1917.</p></caption><graphic xmlns:xlink="http://www.w3.org/1999/xlink" xlink:href="zookeys-1251-131_article-150870__-g001.jpg" position="float" orientation="portrait" xlink:type="simple" id="oo_1409301.jpg"><uri content-type="original_file" xlink:type="simple">https://binary.pensoft.net/fig/1409301</uri></graphic></fig></tp:treatment-sec><ref-list><ref id="B5"><mixed-citation xmlns:xlink="http://www.w3.org/1999/xlink" xlink:type="simple"><person-group><name name-style="western"><surname>Henry</surname><given-names>GMR</given-names></name></person-group> (<year>1934</year>) <article-title>Observations on the genus <italic><tp:taxon-name><tp:taxon-name-part taxon-name-part-type="genus">Genimen</tp:taxon-name-part></tp:taxon-name></italic> Bolívar with description of a new genus and species.</article-title><source>Spolia Zeylanica</source><volume>18</volume>: <fpage>193</fpage>–<lpage>198</lpage>.</mixed-citation></ref><ref id="B12"><mixed-citation xmlns:xlink="http://www.w3.org/1999/xlink" xlink:type="simple"><person-group><name name-style="western"><surname>Willemse</surname><given-names>C</given-names></name></person-group> (<year>1957</year>) Synopsis of the <tp:taxon-name><tp:taxon-name-part taxon-name-part-type="superfamily">Acridoidea</tp:taxon-name-part></tp:taxon-name> of the Indo-Malayan and adjacent regions (<tp:taxon-name><tp:taxon-name-part taxon-name-part-type="class">Insecta</tp:taxon-name-part></tp:taxon-name>, <tp:taxon-name><tp:taxon-name-part taxon-name-part-type="order">Orthoptera</tp:taxon-name-part></tp:taxon-name>). Part 2. Fam. <tp:taxon-name><tp:taxon-name-part taxon-name-part-type="family">Acrididae</tp:taxon-name-part></tp:taxon-name>, Subfam. <tp:taxon-name><tp:taxon-name-part taxon-name-part-type="subfamily">Catantopinae</tp:taxon-name-part></tp:taxon-name>, Part 1. Publicaties Natuurhistorisch Genootschap in Limburg, 343–344.</mixed-citation></ref><ref id="B13"><mixed-citation xmlns:xlink="http://www.w3.org/1999/xlink" xlink:type="simple"><person-group><name name-style="western"><surname>Yin</surname><given-names>XC</given-names></name><name name-style="western"><surname>Shi</surname><given-names>JP</given-names></name><name name-style="western"><surname>Yin</surname><given-names>Z</given-names></name></person-group> (<year>1996</year>) <source>A synonymic catalogue of grasshoppers and their allies of the world (<tp:taxon-name><tp:taxon-name-part taxon-name-part-type="order">Orthoptera</tp:taxon-name-part></tp:taxon-name>: <tp:taxon-name><tp:taxon-name-part taxon-name-part-type="suborder">Caelifera</tp:taxon-name-part></tp:taxon-name>).</source><publisher-name>China Forestry Publishing House</publisher-name>, <publisher-loc>Beijing</publisher-loc>, <size units="page">1266 pp</size>.</mixed-citation></ref><ref id="B7"><mixed-citation xmlns:xlink="http://www.w3.org/1999/xlink" xlink:type="simple"><person-group><name name-style="western"><surname>Li</surname><given-names>HC</given-names></name><name name-style="western"><surname>Xia</surname><given-names>KL</given-names></name><name name-style="western"><surname>Bi</surname><given-names>DY</given-names></name><name name-style="western"><surname>Jin</surname><given-names>XB</given-names></name><name name-style="western"><surname>Huang</surname><given-names>CM</given-names></name><name name-style="western"><surname>Yin</surname><given-names>XC</given-names></name><name name-style="western"><surname>Zheng</surname><given-names>ZM</given-names></name><name name-style="western"><surname>Lian</surname><given-names>ZM</given-names></name><name name-style="western"><surname>You</surname><given-names>QJ</given-names></name><name name-style="western"><surname>Zhang</surname><given-names>FL</given-names></name><name name-style="western"><surname>Li</surname><given-names>TS</given-names></name></person-group> (<year>2006</year>) <source>Fauna Sinica, <tp:taxon-name><tp:taxon-name-part taxon-name-part-type="class">Insecta</tp:taxon-name-part></tp:taxon-name>, Vol. 43, <tp:taxon-name><tp:taxon-name-part taxon-name-part-type="order">Orthoptera</tp:taxon-name-part></tp:taxon-name>, <tp:taxon-name><tp:taxon-name-part taxon-name-part-type="superfamily">Acridoidea</tp:taxon-name-part></tp:taxon-name>, <tp:taxon-name><tp:taxon-name-part taxon-name-part-type="family">Catantopidae</tp:taxon-name-part></tp:taxon-name>.</source><publisher-name>Science Press</publisher-name>, <publisher-loc>Beijing</publisher-loc>, <size units="page">730 pp</size>.</mixed-citation></ref><ref id="B8"><mixed-citation xmlns:xlink="http://www.w3.org/1999/xlink" xlink:type="simple"><person-group><name name-style="western"><surname>Mao</surname><given-names>BY</given-names></name><name name-style="western"><surname>Ren</surname><given-names>GD</given-names></name><name name-style="western"><surname>Ou</surname><given-names>XH</given-names></name></person-group> (<year>2010</year>) <article-title>A new recorded genus and three new species of grasshoppers from China (<tp:taxon-name><tp:taxon-name-part taxon-name-part-type="order">Orthoptera</tp:taxon-name-part></tp:taxon-name>, <tp:taxon-name><tp:taxon-name-part taxon-name-part-type="family">Catantopidae</tp:taxon-name-part></tp:taxon-name>).</article-title><source>Acta Zootaxonomica Sinica</source><volume>35</volume>(<issue>1</issue>): <fpage>38</fpage>–<lpage>45</lpage>.</mixed-citation></ref></ref-list></tp:taxon-treatment>
