# Supplementary material for: ﻿Revision of the Chinese species of the genera Genimen and Genimenoides (Orthoptera, Acrididae)
Source: Zookeys. 2025 Sep 4;1251:131–47. doi: 10.3897/zookeys.1251.150870 (PMC12426626; doi:10.3897/zookeys.1251.150870)
Supplement: XML Treatment for Genimen bannanum [file zookeys.1251.150870-treatment2.xml]

<!DOCTYPE tp:taxon-treatment
  PUBLIC "-//TaxonX//DTD Taxonomic Treatment Publishing DTD v0 20100105//EN" "tax-treatment-NSO.dtd">
<tp:taxon-treatment xmlns:tp="http://www.plazi.org/taxpub"><tp:treatment-meta><kwd-group><label>Taxon classification</label><kwd>
                <named-content content-type="kingdom">Animalia</named-content>
              </kwd><kwd>
                <named-content content-type="order">Orthoptera</named-content>
              </kwd><kwd>
                <named-content content-type="family">Acrididae</named-content>
              </kwd></kwd-group><mixed-citation publication-type="journal"><person-group><name><surname>Li</surname><given-names>Fang-Ting</given-names></name><name><surname>Li</surname><given-names>Miao</given-names></name><name><surname>Song</surname><given-names>Hong</given-names></name><name><surname>Mao</surname><given-names>Ben-Yong</given-names></name></person-group><article-title>﻿Revision of the Chinese species of the genera <italic><tp:taxon-name><tp:taxon-name-part taxon-name-part-type="genus" reg="Genimen">Genimen</tp:taxon-name-part></tp:taxon-name></italic> and <italic><tp:taxon-name><tp:taxon-name-part taxon-name-part-type="genus" reg="Genimenoides">Genimenoides</tp:taxon-name-part></tp:taxon-name></italic> (<tp:taxon-name><tp:taxon-name-part taxon-name-part-type="order">Orthoptera</tp:taxon-name-part></tp:taxon-name>, <tp:taxon-name><tp:taxon-name-part taxon-name-part-type="family">Acrididae</tp:taxon-name-part></tp:taxon-name>)</article-title><source>Zookeys</source><day>04</day><month>09</month><year>2025</year><volume>1251</volume><fpage>131</fpage><lpage>147</lpage><pub-id pub-id-type="doi">10.3897/zookeys.1251.150870</pub-id></mixed-citation></tp:treatment-meta><tp:nomenclature><label>﻿</label><tp:taxon-name><object-id xmlns:xlink="http://www.w3.org/1999/xlink" content-type="arpha" xlink:type="simple">20DF57DB-B03F-5D1C-898E-577B5CCC9B76</object-id>
            <tp:taxon-name-part taxon-name-part-type="genus" reg="Genimen">Genimen</tp:taxon-name-part>
            <tp:taxon-name-part taxon-name-part-type="species" reg="bannanum">bannanum</tp:taxon-name-part>
          </tp:taxon-name><tp:taxon-authority>Mao, Ren &amp; Ou, 2010</tp:taxon-authority><xref ref-type="fig" rid="F2">Figs 2</xref><xref ref-type="fig" rid="F3">, 3</xref><xref ref-type="fig" rid="F4">, 4 Chinese common name: 版纳庚蝗</xref><tp:nomenclature-citation-list><tp:nomenclature-citation><tp:taxon-name>
                <tp:taxon-name-part taxon-name-part-type="genus" reg="Genimen">Genimen</tp:taxon-name-part> <tp:taxon-name-part taxon-name-part-type="species" reg="bannanum">bannanum</tp:taxon-name-part></tp:taxon-name><comment>Mao, Ren &amp; Ou, 2010: 40 (holotype—male, China: Yunnan: Xishuangbanna, in <abbrev xmlns:xlink="http://www.w3.org/1999/xlink" content-type="institution" xlink:title="Biological Science Museum, Dali University, China" id="ABBRID0ESSAE" xlink:type="simple">BMDU</abbrev>; examined).</comment></tp:nomenclature-citation><tp:nomenclature-citation><tp:taxon-name>
                <tp:taxon-name-part taxon-name-part-type="genus" reg="Genimen">Genimen</tp:taxon-name-part> <tp:taxon-name-part taxon-name-part-type="species" reg="burmanum">burmanum</tp:taxon-name-part></tp:taxon-name><comment>Ramme, 1941; <xref ref-type="bibr" rid="B14">Zheng 1980</xref>: 130 (1 female, China: Yunnan, Mengla) [Misidentification].</comment></tp:nomenclature-citation></tp:nomenclature-citation-list></tp:nomenclature><tp:treatment-sec sec-type="type material" id="SECID0EITAE"><title>Type material examined.</title><p><bold><italic>Holotype</italic></bold> • ♂, China: Yunnan, Xishuangbanna, alt. 850 m, 4 August 2006, deposited in <abbrev xmlns:xlink="http://www.w3.org/1999/xlink" content-type="institution" xlink:title="Biological Science Museum, Dali University, China" id="ABBRID0ETTAE" xlink:type="simple">BMDU</abbrev>.</p></tp:treatment-sec><tp:treatment-sec sec-type="material" id="SECID0EYTAE"><title>Other material examined.</title><p>• 2♀, China: Yunnan, Menghai, <named-content xmlns:xlink="http://www.w3.org/1999/xlink" content-type="dwc:verbatimCoordinates" xlink:type="simple"><named-content content-type="geo-json" specific-use="{&#34;type&#34;:&#34;Point&#34;,&#34;coordinates&#34;:[100.616667,22.216667]}" id="NCID0EBUAE" xlink:type="simple">22°13′N, 100°37′E</named-content></named-content>, alt. 837 m, 27 Jul. 2023, leg. Zhilong Yin. • 1♂1♀, China: Yunnan, Menglian, 10 May. 2023, leg. Zhilong Yin. • 2♂, China: Yunnan, Jinghong, 25 Jul. 2013, leg. Benyong Mao.</p></tp:treatment-sec><tp:treatment-sec sec-type="Differential diagnosis" id="SECID0EGUAE"><title>Differential diagnosis.</title><p><italic><tp:taxon-name><tp:taxon-name-part taxon-name-part-type="genus" reg="Genimen">Genimen</tp:taxon-name-part> <tp:taxon-name-part taxon-name-part-type="species" reg="bannanum">bannanum</tp:taxon-name-part></tp:taxon-name></italic> is closely related to <italic><tp:taxon-name><tp:taxon-name-part taxon-name-part-type="genus" reg="Genimen">Genimen</tp:taxon-name-part> <tp:taxon-name-part taxon-name-part-type="species" reg="burmanum">burmanum</tp:taxon-name-part></tp:taxon-name></italic> as demonstrated by the pronotum and abdomen with three longitudinal yellow stripes on the dorsum, and by the hind femora with a Y-shaped black marking on the outer side (Fig. <xref ref-type="fig" rid="F2">2A–D</xref>, <xref ref-type="fig" rid="F4">4A, B</xref>). However, it can be distinguished from the latter by the following characters: male 10<sup>th</sup> abdominal tergite with clear triangular furculae on posterior margin (Fig. <xref ref-type="fig" rid="F2">2E, F</xref>) (the furculae being indistinct in the latter (Fig. <xref ref-type="fig" rid="F4">4B</xref>)); upper side of hind femur with a short black transverse spot before the middle, which separate from the Y-shaped mark of the outer side (Figs <xref ref-type="fig" rid="F2">2A–D</xref>, <xref ref-type="fig" rid="F4">4C, D</xref>) (the black transverse spot stout and connected with Y-shaped mark in <italic><tp:taxon-name><tp:taxon-name-part taxon-name-part-type="genus" reg="Genimen">Genimen</tp:taxon-name-part> <tp:taxon-name-part taxon-name-part-type="species" reg="burmanum">burmanum</tp:taxon-name-part></tp:taxon-name></italic> (Fig. <xref ref-type="fig" rid="F4">4A, B</xref>)). Moreover, in <italic><tp:taxon-name><tp:taxon-name-part taxon-name-part-type="genus" reg="Genimen">Genimen</tp:taxon-name-part> <tp:taxon-name-part taxon-name-part-type="species" reg="bannanum">bannanum</tp:taxon-name-part></tp:taxon-name></italic> the phallic organ possesses following features: bridge of epiphallus strongly narrow, slightly arched in dorsal view; lophi roughly parallelogrammic, projecting in a more than 90° angle from bridge, with undulating thick margins and obtuse inner angle; anchorae large, compressed, apex subacute, pointing apically (Fig. <xref ref-type="fig" rid="F3">3A–C</xref>); apical penis valves of the phallic complex strongly prolonged, in which the basal two-thirds being sheathed by a very long membranous sheath and the apical third upcurved, distally tapering as a beak-shaped in lateral view (Fig. <xref ref-type="fig" rid="F3">3D–F</xref>).</p><fig id="F2" position="float" orientation="portrait"><object-id xmlns:xlink="http://www.w3.org/1999/xlink" content-type="doi" xlink:type="simple">10.3897/zookeys.1251.150870.figure2</object-id><object-id xmlns:xlink="http://www.w3.org/1999/xlink" content-type="arpha" xlink:type="simple">A19EA7E6-6890-5999-8453-7E3D905D8DB2</object-id><label>Figure 2.</label><caption><p><italic><tp:taxon-name><tp:taxon-name-part taxon-name-part-type="genus" reg="Genimen">Genimen</tp:taxon-name-part> <tp:taxon-name-part taxon-name-part-type="species" reg="bannanum">bannanum</tp:taxon-name-part></tp:taxon-name></italic> Mao, Ren &amp; Ou, 2010. A, B. Male habitus, lateral, and dorsal views, respectively; C, D. Female habitus, lateral and dorsal views, respectively; E, F. Male terminalia, dorsal, and lateral views, respectively; G, H. Female terminalia, ventral and lateral views, respectively; I. Holotype label. Scale bars: 5 mm (A–D); 1 mm (E–H).</p></caption><graphic xmlns:xlink="http://www.w3.org/1999/xlink" xlink:href="zookeys-1251-131_article-150870__-g002.jpg" position="float" orientation="portrait" xlink:type="simple" id="oo_1409302.jpg"><uri content-type="original_file" xlink:type="simple">https://binary.pensoft.net/fig/1409302</uri></graphic></fig><fig id="F3" position="float" orientation="portrait"><object-id xmlns:xlink="http://www.w3.org/1999/xlink" content-type="doi" xlink:type="simple">10.3897/zookeys.1251.150870.figure3</object-id><object-id xmlns:xlink="http://www.w3.org/1999/xlink" content-type="arpha" xlink:type="simple">4FFA53E1-5F80-5AB9-A6E2-0E364C5DA006</object-id><label>Figure 3.</label><caption><p><italic><tp:taxon-name><tp:taxon-name-part taxon-name-part-type="genus" reg="Genimen">Genimen</tp:taxon-name-part> <tp:taxon-name-part taxon-name-part-type="species" reg="bannanum">bannanum</tp:taxon-name-part></tp:taxon-name></italic> Mao, Ren &amp; Ou, 2010. A–C. Male epiphallus in dorsal, posterior, and lateral views, respectively; D–F. Phallic complex, apical, dorsal, and lateral views, respectively. Scale bars: 0.5 mm (A–C); 1 mm (D–E). Abbreviations: an = anterior projection, ap = apical valves of penis, apd = apodeme, bp = basal valves of penis, br = bridge, cv = cingular valve, lo = lophi, sh = membranous sheath, zy = zygoma.</p></caption><graphic xmlns:xlink="http://www.w3.org/1999/xlink" xlink:href="zookeys-1251-131_article-150870__-g003.jpg" position="float" orientation="portrait" xlink:type="simple" id="oo_1409303.jpg"><uri content-type="original_file" xlink:type="simple">https://binary.pensoft.net/fig/1409303</uri></graphic></fig><fig id="F4" position="float" orientation="portrait"><object-id xmlns:xlink="http://www.w3.org/1999/xlink" content-type="doi" xlink:type="simple">10.3897/zookeys.1251.150870.figure4</object-id><object-id xmlns:xlink="http://www.w3.org/1999/xlink" content-type="arpha" xlink:type="simple">F39D48FF-3598-5BAB-9B00-DD2DEEE5A52D</object-id><label>Figure 4.</label><caption><p>Adult habitus of <italic><tp:taxon-name><tp:taxon-name-part taxon-name-part-type="genus" reg="Genimen">Genimen</tp:taxon-name-part> <tp:taxon-name-part taxon-name-part-type="species" reg="burmanum">burmanum</tp:taxon-name-part></tp:taxon-name></italic>. A, B. Male (from <ext-link xmlns:xlink="http://www.w3.org/1999/xlink" xlink:href="http://orthoptera.speciesfile.org/" ext-link-type="uri" xlink:type="simple">http://orthoptera.speciesfile.org/</ext-link>) and <italic><tp:taxon-name><tp:taxon-name-part taxon-name-part-type="genus" reg="Genimen">Genimen</tp:taxon-name-part> <tp:taxon-name-part taxon-name-part-type="species" reg="bannanum">bannanum</tp:taxon-name-part></tp:taxon-name></italic>; C, D. Female and male, respectively.</p></caption><graphic xmlns:xlink="http://www.w3.org/1999/xlink" xlink:href="zookeys-1251-131_article-150870__-g004.jpg" position="float" orientation="portrait" xlink:type="simple" id="oo_1409304.jpg"><uri content-type="original_file" xlink:type="simple">https://binary.pensoft.net/fig/1409304</uri></graphic></fig></tp:treatment-sec><tp:treatment-sec sec-type="remarks" id="SECID0EWZAE"><title>Remarks.</title><p><xref ref-type="bibr" rid="B9">Ramme (1941)</xref> described the species <italic><tp:taxon-name><tp:taxon-name-part taxon-name-part-type="genus" reg="Genimen">Genimen</tp:taxon-name-part> <tp:taxon-name-part taxon-name-part-type="species" reg="burmanum">burmanum</tp:taxon-name-part></tp:taxon-name></italic> from Dudan Taung and Hmaubi, Myanmar, two localities near Yangon. However, he only described the body color, not the morphological characteristics. <xref ref-type="bibr" rid="B14">Zheng (1980)</xref> reported the new distribution of <italic><tp:taxon-name><tp:taxon-name-part taxon-name-part-type="genus" reg="Genimen">Genimen</tp:taxon-name-part> <tp:taxon-name-part taxon-name-part-type="species" reg="burmanum">burmanum</tp:taxon-name-part></tp:taxon-name></italic> in China, based on female specimens collected from Mengla County, Yunnan Province. <xref ref-type="bibr" rid="B7">Li et al. (2006)</xref> agreed with the new distribution and described the first male morphological characters, quoting the female data of <xref ref-type="bibr" rid="B14">Zheng (1980)</xref> instead of the male specimen. However, we have never collected any specimens of <italic><tp:taxon-name><tp:taxon-name-part taxon-name-part-type="genus" reg="Genimen">Genimen</tp:taxon-name-part> <tp:taxon-name-part taxon-name-part-type="species" reg="burmanum">burmanum</tp:taxon-name-part></tp:taxon-name></italic> despite the long-term and broad-range collections of <tp:taxon-name><tp:taxon-name-part taxon-name-part-type="superfamily">Acridoidea</tp:taxon-name-part></tp:taxon-name> in Yunnan, so we doubt the authenticity of this species in Yunnan.</p><p><xref ref-type="bibr" rid="B14">Zheng’s (1980)</xref> drawing of the hind femur, showing that the black transverse spot located before the middle on the upper side is separate from the Y-shaped mark on the outer side, agrees with <italic><tp:taxon-name><tp:taxon-name-part taxon-name-part-type="genus" reg="Genimen">Genimen</tp:taxon-name-part> <tp:taxon-name-part taxon-name-part-type="species" reg="bannanum">bannanum</tp:taxon-name-part></tp:taxon-name></italic> rather than <italic><tp:taxon-name><tp:taxon-name-part taxon-name-part-type="genus" reg="Genimen">Genimen</tp:taxon-name-part> <tp:taxon-name-part taxon-name-part-type="species" reg="burmanum">burmanum</tp:taxon-name-part></tp:taxon-name></italic>. <xref ref-type="bibr" rid="B14">Zheng’s (1980)</xref> other descriptions for the nominal <italic><tp:taxon-name><tp:taxon-name-part taxon-name-part-type="genus" reg="Genimen">Genimen</tp:taxon-name-part> <tp:taxon-name-part taxon-name-part-type="species" reg="burmanum">burmanum</tp:taxon-name-part></tp:taxon-name></italic> agree with the female of <italic><tp:taxon-name><tp:taxon-name-part taxon-name-part-type="genus" reg="Genimen">Genimen</tp:taxon-name-part> <tp:taxon-name-part taxon-name-part-type="species" reg="bannanum">bannanum</tp:taxon-name-part></tp:taxon-name></italic>. Therefore, the conclusion that “<italic><tp:taxon-name><tp:taxon-name-part taxon-name-part-type="genus" reg="Genimen">Genimen</tp:taxon-name-part> <tp:taxon-name-part taxon-name-part-type="species" reg="burmanum">burmanum</tp:taxon-name-part></tp:taxon-name></italic> being distributed in Yunnan” is based on the misidentification of <italic><tp:taxon-name><tp:taxon-name-part taxon-name-part-type="genus" reg="Genimen">Genimen</tp:taxon-name-part> <tp:taxon-name-part taxon-name-part-type="species" reg="bannanum">bannanum</tp:taxon-name-part></tp:taxon-name></italic> and is, thus, unreliable. As a result of our study, <italic><tp:taxon-name><tp:taxon-name-part taxon-name-part-type="genus" reg="Genimen">Genimen</tp:taxon-name-part> <tp:taxon-name-part taxon-name-part-type="species" reg="burmanum">burmanum</tp:taxon-name-part></tp:taxon-name></italic> was shown not to occur in China.</p></tp:treatment-sec><ref-list><ref id="B14"><mixed-citation xmlns:xlink="http://www.w3.org/1999/xlink" xlink:type="simple"><person-group><name name-style="western"><surname>Zheng</surname><given-names>ZM</given-names></name></person-group> (<year>1980</year>) <article-title>New Records of grasshoppers from China.</article-title><source>Entomotaxonomia</source><volume>2</volume>(<issue>2</issue>): <fpage>130</fpage>.</mixed-citation></ref><ref id="B9"><mixed-citation xmlns:xlink="http://www.w3.org/1999/xlink" xlink:type="simple"><person-group><name name-style="western"><surname>Ramme</surname><given-names>W</given-names></name></person-group> (<year>1941</year>) Beiträge zur Kenntnis der Acrididen-Fauna des indomalayischen und benachbarter Gebiete (Orth.). Mit besonderer Berücksichtigung der Tiergeographie von Celebes. Mitteilungen aus dem Zoologischen Museum in Berlin 25, 243 pp. <ext-link xlink:href="10.1002/mmnz.19400250101" ext-link-type="doi" xlink:type="simple">https://doi.org/10.1002/mmnz.19400250101</ext-link></mixed-citation></ref><ref id="B7"><mixed-citation xmlns:xlink="http://www.w3.org/1999/xlink" xlink:type="simple"><person-group><name name-style="western"><surname>Li</surname><given-names>HC</given-names></name><name name-style="western"><surname>Xia</surname><given-names>KL</given-names></name><name name-style="western"><surname>Bi</surname><given-names>DY</given-names></name><name name-style="western"><surname>Jin</surname><given-names>XB</given-names></name><name name-style="western"><surname>Huang</surname><given-names>CM</given-names></name><name name-style="western"><surname>Yin</surname><given-names>XC</given-names></name><name name-style="western"><surname>Zheng</surname><given-names>ZM</given-names></name><name name-style="western"><surname>Lian</surname><given-names>ZM</given-names></name><name name-style="western"><surname>You</surname><given-names>QJ</given-names></name><name name-style="western"><surname>Zhang</surname><given-names>FL</given-names></name><name name-style="western"><surname>Li</surname><given-names>TS</given-names></name></person-group> (<year>2006</year>) <source>Fauna Sinica, <tp:taxon-name><tp:taxon-name-part taxon-name-part-type="class">Insecta</tp:taxon-name-part></tp:taxon-name>, Vol. 43, <tp:taxon-name><tp:taxon-name-part taxon-name-part-type="order">Orthoptera</tp:taxon-name-part></tp:taxon-name>, <tp:taxon-name><tp:taxon-name-part taxon-name-part-type="superfamily">Acridoidea</tp:taxon-name-part></tp:taxon-name>, <tp:taxon-name><tp:taxon-name-part taxon-name-part-type="family">Catantopidae</tp:taxon-name-part></tp:taxon-name>.</source><publisher-name>Science Press</publisher-name>, <publisher-loc>Beijing</publisher-loc>, <size units="page">730 pp</size>.</mixed-citation></ref></ref-list></tp:taxon-treatment>
