# Supplementary material for: ﻿Revision of the Chinese species of the genera Genimen and Genimenoides (Orthoptera, Acrididae)
Source: Zookeys. 2025 Sep 4;1251:131–47. doi: 10.3897/zookeys.1251.150870 (PMC12426626; doi:10.3897/zookeys.1251.150870)
Supplement: XML Treatment for Genimen yunnanensis [file zookeys.1251.150870-treatment3.xml]

<!DOCTYPE tp:taxon-treatment
  PUBLIC "-//TaxonX//DTD Taxonomic Treatment Publishing DTD v0 20100105//EN" "tax-treatment-NSO.dtd">
<tp:taxon-treatment xmlns:tp="http://www.plazi.org/taxpub"><tp:treatment-meta><kwd-group><label>Taxon classification</label><kwd>
                <named-content content-type="kingdom">Animalia</named-content>
              </kwd><kwd>
                <named-content content-type="order">Orthoptera</named-content>
              </kwd><kwd>
                <named-content content-type="family">Acrididae</named-content>
              </kwd></kwd-group><mixed-citation publication-type="journal"><person-group><name><surname>Li</surname><given-names>Fang-Ting</given-names></name><name><surname>Li</surname><given-names>Miao</given-names></name><name><surname>Song</surname><given-names>Hong</given-names></name><name><surname>Mao</surname><given-names>Ben-Yong</given-names></name></person-group><article-title>﻿Revision of the Chinese species of the genera <italic><tp:taxon-name><tp:taxon-name-part taxon-name-part-type="genus" reg="Genimen">Genimen</tp:taxon-name-part></tp:taxon-name></italic> and <italic><tp:taxon-name><tp:taxon-name-part taxon-name-part-type="genus" reg="Genimenoides">Genimenoides</tp:taxon-name-part></tp:taxon-name></italic> (<tp:taxon-name><tp:taxon-name-part taxon-name-part-type="order">Orthoptera</tp:taxon-name-part></tp:taxon-name>, <tp:taxon-name><tp:taxon-name-part taxon-name-part-type="family">Acrididae</tp:taxon-name-part></tp:taxon-name>)</article-title><source>Zookeys</source><day>04</day><month>09</month><year>2025</year><volume>1251</volume><fpage>131</fpage><lpage>147</lpage><pub-id pub-id-type="doi">10.3897/zookeys.1251.150870</pub-id></mixed-citation></tp:treatment-meta><tp:nomenclature><label>﻿</label><tp:taxon-name><object-id xmlns:xlink="http://www.w3.org/1999/xlink" content-type="arpha" xlink:type="simple">60067A03-E3C6-5A2B-A580-C0BB1A31360D</object-id>
            <tp:taxon-name-part taxon-name-part-type="genus" reg="Genimen">Genimen</tp:taxon-name-part>
            <tp:taxon-name-part taxon-name-part-type="species" reg="yunnanensis">yunnanensis</tp:taxon-name-part>
          </tp:taxon-name><tp:taxon-authority>Zheng, Huang &amp; Liu, 1988</tp:taxon-authority><xref ref-type="fig" rid="F5">Figs 5</xref><xref ref-type="fig" rid="F6">, 6</xref><xref ref-type="fig" rid="F7">, 7 Chinese common name: 云南庚蝗</xref><tp:nomenclature-citation-list><tp:nomenclature-citation><tp:taxon-name>
                <tp:taxon-name-part taxon-name-part-type="genus" reg="Genimen">Genimen</tp:taxon-name-part> <tp:taxon-name-part taxon-name-part-type="species" reg="yunnanensis">yunnanensis</tp:taxon-name-part></tp:taxon-name><comment>Zheng, Huang &amp; Liu, 1988: 83 (holotype—male, China: Yunnan: Ruili (Wanding), in <named-content xmlns:xlink="http://www.w3.org/1999/xlink" content-type="dwc:institutional_code" xlink:title="Institute of Zoology, Shaanxi Normal University, Xi’an, China" xlink:href="http://grbio.org/institution/shaanxi-normal-university" xlink:type="simple">IZSNU</named-content>; examined).</comment></tp:nomenclature-citation><tp:nomenclature-citation><tp:taxon-name>
                <tp:taxon-name-part taxon-name-part-type="genus" reg="Genimen">Genimen</tp:taxon-name-part> <tp:taxon-name-part taxon-name-part-type="species" reg="zhengi">zhengi</tp:taxon-name-part></tp:taxon-name><comment>Mao, Ren &amp; Ou, 2010, syn. nov.: 42.</comment></tp:nomenclature-citation></tp:nomenclature-citation-list></tp:nomenclature><tp:treatment-sec sec-type="type material" id="SECID0E2AAG"><title>Type material examined.</title><p><italic><tp:taxon-name><tp:taxon-name-part taxon-name-part-type="genus" reg="Genimen">Genimen</tp:taxon-name-part> <tp:taxon-name-part taxon-name-part-type="species" reg="yunnanensis">yunnanensis</tp:taxon-name-part></tp:taxon-name></italic>, • <bold><italic>Holotype</italic></bold> ♂, <bold><italic>Allotype</italic></bold> ♀, <bold><italic>Paratype</italic></bold> 6♂4♀, China: Yunnan, Ruili, Wanding, 14–15 August 1985, in <named-content xmlns:xlink="http://www.w3.org/1999/xlink" content-type="dwc:institutional_code" xlink:title="Institute of Zoology, Shaanxi Normal University, Xi’an, China" xlink:href="http://grbio.org/institution/shaanxi-normal-university" xlink:type="simple">IZSNU</named-content>. • <italic><tp:taxon-name><tp:taxon-name-part taxon-name-part-type="genus" reg="Genimen">Genimen</tp:taxon-name-part> <tp:taxon-name-part taxon-name-part-type="species" reg="zhengi">zhengi</tp:taxon-name-part></tp:taxon-name></italic>, <bold><italic>Holotype</italic></bold> ♂, <bold><italic>Paratype</italic></bold> 1♂1♀, China: Yunnan, Yinjiang, Jiemao, 30 July 2005, in <abbrev xmlns:xlink="http://www.w3.org/1999/xlink" content-type="institution" xlink:title="Biological Science Museum, Dali University, China" id="ABBRID0ELCAG" xlink:type="simple">BMDU</abbrev>.</p></tp:treatment-sec><tp:treatment-sec sec-type="material" id="SECID0EQCAG"><title>Additional material.</title><p><italic><tp:taxon-name><tp:taxon-name-part taxon-name-part-type="genus" reg="Genimen">Genimen</tp:taxon-name-part> <tp:taxon-name-part taxon-name-part-type="species" reg="yunnanensis">yunnanensis</tp:taxon-name-part></tp:taxon-name></italic>, • 2♀, China: Yunnan, Yingjiang, Nabang, 31 July 2009, in <abbrev xmlns:xlink="http://www.w3.org/1999/xlink" content-type="institution" xlink:title="Biological Science Museum, Dali University, China" id="ABBRID0EBDAG" xlink:type="simple">BMDU</abbrev>; • 1♀, China: Yunnan, Yingjiang, Nabang, 21 August 2023, in <abbrev xmlns:xlink="http://www.w3.org/1999/xlink" content-type="institution" xlink:title="Biological Science Museum, Dali University, China" id="ABBRID0EGDAG" xlink:type="simple">BMDU</abbrev>.</p></tp:treatment-sec><tp:treatment-sec sec-type="redescription" id="SECID0ELDAG"><title>Redescription.</title><p>Body small; surface with scattered or dense punctures (Figs <xref ref-type="fig" rid="F5">5A–C</xref>, <xref ref-type="fig" rid="F6">6A–D</xref>). Head conical, nearly as long as pronotum; fastigium small, roundly protruding; interocular distance extremely narrow, about 0.4 (♂) or 0.5 (♀) times as wide as frontal ridge between antennae, and about 0.6 (♂) or 0.8 (♀) times as wide as scape of antennae; face oblique in profile; frontal ridge projecting between antennae, absent below the transverse facial furrow, with shalow longitudinal sulcus below antennae; lateral facial keels straight; subocular furrow nearly obsolete. Antennae filiform, reaching the base of the hind femur (♂) or surpassing the posterior margin of the pronotum (♀), median segments about 2.0–3.0 (♂) or 3.3 (♀) times longer than wide. Eyes protruding, nearly rounded, longitudinal diameter about 1.2–1.4 (♂) or 1.2 (♀) times as long as horizontal diameter, and about 1.8–1.9 (♂) or 1.6 (♀) times longer than subocular furrow. Pronotum nearly cylindrical; anterior margin straight, or weakly concave in the middle, posterior margin shallowly concave; median carina indicated by a smooth line, not elevated, interrupted by last sulcus only; lateral carinae absent; prozona with scattered punctures, metazona with dense ones; prozona 4.0–4.3 (♂) or 4.0 (♀) times as long as metazona (Fig. <xref ref-type="fig" rid="F6">6A–D</xref>). Prosternum as a whole bulging; prosternal spine small, conical, and apex subacute. Mesosternal lobes 1.2–1.4 (♂) or 1.2 (♀) times wider than long; mesosternal interspace about 1.4–1.8 (♂) or 1.1 (♀) times longer than minimal width; metasternal lobes contiguous (♂) or separate (♀). Apterous (Figs <xref ref-type="fig" rid="F5">5A–C</xref>, <xref ref-type="fig" rid="F6">6A–D</xref>). Hind femora with upper carina smooth; lower knee lobes with apex rounded; hind tibiae cylindrical, with 8 external and 9 internal spines on dorsal side in both sexes; external apical spine absent; length of hind tarsi nearly as long as half of hind tibiae, length of 3<sup>rd</sup> tarsomere as long as that of 1<sup>st</sup> and 2<sup>nd</sup> tarsomeres together (Figs <xref ref-type="fig" rid="F5">5A–C</xref>, <xref ref-type="fig" rid="F6">6A–D</xref>). Abdomen with median carina smooth. Tympana slightly reduced but clear, oval, about twice as large as the anterior stigma, surface somewhat sclerotized (Figs <xref ref-type="fig" rid="F5">5B</xref>, <xref ref-type="fig" rid="F6">6A</xref>). Male 10<sup>th</sup> abdominal tergite separate but nearly contiguous in the middle; posterior margin with triangular furculae, roundly concave between furculae (Figs <xref ref-type="fig" rid="F5">5D</xref>, <xref ref-type="fig" rid="F6">6G</xref>). Epiproct shield-shaped, basal third with low median longitudinal furrow; lateral areas a little concave; apical third thickened and apex decurved; lateral margins a little constricted in the middle; posterior margin angularly or roundly projecting in the middle (Figs <xref ref-type="fig" rid="F5">5D</xref>, <xref ref-type="fig" rid="F6">6G</xref>). Cerci conical, basal half gradually narrowed and apical half sharply tapered, apex subacute, surpassing apex of epiproct (Figs <xref ref-type="fig" rid="F5">5D, E</xref>, <xref ref-type="fig" rid="F6">6G, H</xref>). Subgenital plate short, conical, apex obtuse (Figs <xref ref-type="fig" rid="F5">5D, E</xref>, <xref ref-type="fig" rid="F6">6G, H</xref>). Epiphallus with bridge arched in dorsal view; lophi projecting at a 90° angle from bridge, weakly incurved; anchorae large, compressed, apex subacute, pointing apically; lateral plate with external margin weakly concave (Fig. <xref ref-type="fig" rid="F7">7B, C</xref>). Phallic complex: basal penis valves very prolonged and apically expanded; apical penis valves shorter and straight, in which basal 2/3 sheathed by a membranous sheath and apex acute; apodemes with apex not reaching the apex of basal penis valves; zygoma nearly straight or finely arched (Fig. <xref ref-type="fig" rid="F7">7D, E</xref>).</p><fig id="F5" position="float" orientation="portrait"><object-id xmlns:xlink="http://www.w3.org/1999/xlink" content-type="doi" xlink:type="simple">10.3897/zookeys.1251.150870.figure5</object-id><object-id xmlns:xlink="http://www.w3.org/1999/xlink" content-type="arpha" xlink:type="simple">2F2E0084-65E2-503B-AB92-7F10B8BB7464</object-id><label>Figure 5.</label><caption><p><italic><tp:taxon-name><tp:taxon-name-part taxon-name-part-type="genus" reg="Genimen">Genimen</tp:taxon-name-part> <tp:taxon-name-part taxon-name-part-type="species" reg="yunnanensis">yunnanensis</tp:taxon-name-part></tp:taxon-name></italic> Zheng, Huang &amp; Liu, 1988. A, B. Male, holotype (in <named-content xmlns:xlink="http://www.w3.org/1999/xlink" content-type="dwc:institutional_code" xlink:title="Institute of Zoology, Shaanxi Normal University, Xi’an, China" xlink:href="http://grbio.org/institution/shaanxi-normal-university" xlink:type="simple">IZSNU</named-content>), dorsal and lateral views, respectively; C. Male, paratype, lateral view; D, E. Male terminaliae of holotype and paratype, dorsal and lateral views, respectively (red arrow indicating the thickening of epiproct); F, G. Holotype and paratype labels, respectively.</p></caption><graphic xmlns:xlink="http://www.w3.org/1999/xlink" xlink:href="zookeys-1251-131_article-150870__-g005.jpg" position="float" orientation="portrait" xlink:type="simple" id="oo_1409305.jpg"><uri content-type="original_file" xlink:type="simple">https://binary.pensoft.net/fig/1409305</uri></graphic></fig><fig id="F6" position="float" orientation="portrait"><object-id xmlns:xlink="http://www.w3.org/1999/xlink" content-type="doi" xlink:type="simple">10.3897/zookeys.1251.150870.figure6</object-id><object-id xmlns:xlink="http://www.w3.org/1999/xlink" content-type="arpha" xlink:type="simple">5F90A649-AE22-57F7-BA9B-7FCDB87C5412</object-id><label>Figure 6.</label><caption><p><italic><tp:taxon-name><tp:taxon-name-part taxon-name-part-type="genus" reg="Genimen">Genimen</tp:taxon-name-part> <tp:taxon-name-part taxon-name-part-type="species" reg="zhengi">zhengi</tp:taxon-name-part></tp:taxon-name></italic> Mao, Ren &amp; Ou, 2010: 42, syn. nov. = <italic><tp:taxon-name><tp:taxon-name-part taxon-name-part-type="genus" reg="Genimen">Genimen</tp:taxon-name-part> <tp:taxon-name-part taxon-name-part-type="species" reg="yunnanensis">yunnanensis</tp:taxon-name-part></tp:taxon-name></italic> Zheng, Huang &amp; Liu, 1988. A, B. Male holotype habitus in lateral and dorsal views, respectively; C, D. Female paratype habitus in lateral and dorsal views, respectively; E, F. Female terminalia, lateral and ventral views, respectively; G, H. Male terminalia, dorsal and lateral views, respectively (red arrow indicating the thickening of epiproct); I, J. Holotype and paratype labels, respectively. Scale bars: 5 mm (A–D); 1 mm (E–H).</p></caption><graphic xmlns:xlink="http://www.w3.org/1999/xlink" xlink:href="zookeys-1251-131_article-150870__-g006.jpg" position="float" orientation="portrait" xlink:type="simple" id="oo_1409306.jpg"><uri content-type="original_file" xlink:type="simple">https://binary.pensoft.net/fig/1409306</uri></graphic></fig><fig id="F7" position="float" orientation="portrait"><object-id xmlns:xlink="http://www.w3.org/1999/xlink" content-type="doi" xlink:type="simple">10.3897/zookeys.1251.150870.figure7</object-id><object-id xmlns:xlink="http://www.w3.org/1999/xlink" content-type="arpha" xlink:type="simple">91B446F6-623F-518B-B4CD-8B3FF2C67B00</object-id><label>Figure 7.</label><caption><p><italic><tp:taxon-name><tp:taxon-name-part taxon-name-part-type="genus" reg="Genimen">Genimen</tp:taxon-name-part> <tp:taxon-name-part taxon-name-part-type="species" reg="zhengi">zhengi</tp:taxon-name-part></tp:taxon-name></italic> Mao, Ren &amp; Ou, 2010: 42, syn. nov. = <italic><tp:taxon-name><tp:taxon-name-part taxon-name-part-type="genus" reg="Genimen">Genimen</tp:taxon-name-part> <tp:taxon-name-part taxon-name-part-type="species" reg="yunnanensis">yunnanensis</tp:taxon-name-part></tp:taxon-name></italic> Zheng, Huang &amp; Liu, 1988. A–C. Epiphallus, in lateral, dorsal, and posterior views, respectively; D, E. Phallic complex, in dorsal and lateral views, respectively. Scale bars: 0.5 mm (A–C); 1 mm (D, E). Abbreviations: an = anterior projection, ap = apical valves of penis, apd = apodeme, bp = basal valves of penis, br = bridge, cv = cingular valve, lo = lophi, sh = membranous sheath, zy = zygoma.</p></caption><graphic xmlns:xlink="http://www.w3.org/1999/xlink" xlink:href="zookeys-1251-131_article-150870__-g007.jpg" position="float" orientation="portrait" xlink:type="simple" id="oo_1409307.jpg"><uri content-type="original_file" xlink:type="simple">https://binary.pensoft.net/fig/1409307</uri></graphic></fig><p>Female 10<sup>th</sup> abdominal tergite entire in the middle. Epiproct triangular. Cerci conical. Subgenital plate oblong, posterior margin triangular. Valves of ovipositor hook-like, margins smooth (Fig. <xref ref-type="fig" rid="F6">6E, F</xref>).</p></tp:treatment-sec><tp:treatment-sec sec-type="Coloration" id="SECID0EQJAG"><title>Coloration.</title><p>(Fig. <xref ref-type="fig" rid="F6">6</xref>). Body black with three yellowish-white stripes in dorsal view, the median one thinner from the anterior margin of the pronotum to the 10<sup>th</sup> abdominal tergite. Yellowish-white marking of fastigium separated between the eyes, continuing as lateral bands on the occiput, pronotum, mesothorax, metathorax, and abdomen. Postocular bands black, extending to the abdominal apices. In profile, longitudinal stripe under the eye yellowish white, extending to the pronotum, mesothorax, and metathorax. Antennae brownish black, darker towards the apex, apical segment yellow. Eyes brown. Fore and mid legs with femora and tarsi yellow, and tibiae yellowish green. Hind femora yellow with a broad orange ring before the knee and a narrow black ring before the orange ring, upper side with a black spot in the middle, and knee black. Hind tibiae dark blue with the basal part black and next to a dark yellow ring. Abdominal sternites and terminalia dark yellow with black spots.</p></tp:treatment-sec><tp:treatment-sec sec-type="description" id="SECID0E3JAG"><title>Measurements (mm).</title><p>Length of body: ♂ 13.5–15.0, ♀ 18.5–20.0; length of pronotum: ♂ 3.0–3.5, ♀ 4.0–5.0; length of hind femur: ♂ 7.5–8.0, ♀ 10.0–10.5.</p></tp:treatment-sec><tp:treatment-sec sec-type="remarks" id="SECID0EBKAG"><title>Remarks.</title><p>We examined the type specimens of <italic><tp:taxon-name><tp:taxon-name-part taxon-name-part-type="genus" reg="Genimen">Genimen</tp:taxon-name-part> <tp:taxon-name-part taxon-name-part-type="species" reg="yunnanensis">yunnanensis</tp:taxon-name-part></tp:taxon-name></italic> and found that its male epiproct was thickened and decurved in the apical third. The posterior margin of the 10<sup>th</sup> abdominal tergite was roundly concave between furculae (Fig. <xref ref-type="fig" rid="F5">5D, E</xref>). Both <italic><tp:taxon-name><tp:taxon-name-part taxon-name-part-type="genus" reg="Genimen">Genimen</tp:taxon-name-part> <tp:taxon-name-part taxon-name-part-type="species" reg="yunnanensis">yunnanensis</tp:taxon-name-part></tp:taxon-name></italic> and <italic><tp:taxon-name><tp:taxon-name-part taxon-name-part-type="genus" reg="Genimen">Genimen</tp:taxon-name-part> <tp:taxon-name-part taxon-name-part-type="species" reg="zhengi">zhengi</tp:taxon-name-part></tp:taxon-name></italic> share the same morphological characters and are surely conspecific. Therefore, <italic><tp:taxon-name><tp:taxon-name-part taxon-name-part-type="genus" reg="Genimen">Genimen</tp:taxon-name-part> <tp:taxon-name-part taxon-name-part-type="species" reg="zhengi">zhengi</tp:taxon-name-part></tp:taxon-name></italic> syn. nov. is regarded as a new junior synonym of <italic><tp:taxon-name><tp:taxon-name-part taxon-name-part-type="genus" reg="Genimen">Genimen</tp:taxon-name-part> <tp:taxon-name-part taxon-name-part-type="species" reg="yunnanensis">yunnanensis</tp:taxon-name-part></tp:taxon-name></italic>. Moreover, we re-described <italic><tp:taxon-name><tp:taxon-name-part taxon-name-part-type="genus" reg="Genimen">Genimen</tp:taxon-name-part> <tp:taxon-name-part taxon-name-part-type="species" reg="yunnanensis">yunnanensis</tp:taxon-name-part></tp:taxon-name></italic> to supplement the brief original description in Chinese.</p></tp:treatment-sec></tp:taxon-treatment>
