# Supplementary material for: ﻿Revision of the Chinese species of the genera Genimen and Genimenoides (Orthoptera, Acrididae)
Source: Zookeys. 2025 Sep 4;1251:131–47. doi: 10.3897/zookeys.1251.150870 (PMC12426626; doi:10.3897/zookeys.1251.150870)
Supplement: XML Treatment for Genimen vittatum [file zookeys.1251.150870-treatment4.xml]

<!DOCTYPE tp:taxon-treatment
  PUBLIC "-//TaxonX//DTD Taxonomic Treatment Publishing DTD v0 20100105//EN" "tax-treatment-NSO.dtd">
<tp:taxon-treatment xmlns:tp="http://www.plazi.org/taxpub"><tp:treatment-meta><kwd-group><label>Taxon classification</label><kwd>
                <named-content content-type="kingdom">Animalia</named-content>
              </kwd><kwd>
                <named-content content-type="order">Orthoptera</named-content>
              </kwd><kwd>
                <named-content content-type="family">Acrididae</named-content>
              </kwd></kwd-group><mixed-citation publication-type="journal"><person-group><name><surname>Li</surname><given-names>Fang-Ting</given-names></name><name><surname>Li</surname><given-names>Miao</given-names></name><name><surname>Song</surname><given-names>Hong</given-names></name><name><surname>Mao</surname><given-names>Ben-Yong</given-names></name></person-group><article-title>﻿Revision of the Chinese species of the genera <italic><tp:taxon-name><tp:taxon-name-part taxon-name-part-type="genus" reg="Genimen">Genimen</tp:taxon-name-part></tp:taxon-name></italic> and <italic><tp:taxon-name><tp:taxon-name-part taxon-name-part-type="genus" reg="Genimenoides">Genimenoides</tp:taxon-name-part></tp:taxon-name></italic> (<tp:taxon-name><tp:taxon-name-part taxon-name-part-type="order">Orthoptera</tp:taxon-name-part></tp:taxon-name>, <tp:taxon-name><tp:taxon-name-part taxon-name-part-type="family">Acrididae</tp:taxon-name-part></tp:taxon-name>)</article-title><source>Zookeys</source><day>04</day><month>09</month><year>2025</year><volume>1251</volume><fpage>131</fpage><lpage>147</lpage><pub-id pub-id-type="doi">10.3897/zookeys.1251.150870</pub-id></mixed-citation></tp:treatment-meta><tp:nomenclature><label>﻿</label><tp:taxon-name><object-id xmlns:xlink="http://www.w3.org/1999/xlink" content-type="arpha" xlink:type="simple">89B15EE7-AD11-5FD4-8B0C-316BB9F97EF1</object-id>
            <tp:taxon-name-part taxon-name-part-type="genus" reg="Genimen">Genimen</tp:taxon-name-part>
            <tp:taxon-name-part taxon-name-part-type="species" reg="vittatum">vittatum</tp:taxon-name-part>
          </tp:taxon-name><tp:taxon-authority>(Mao, Ren &amp; Ou, 2010)</tp:taxon-authority><tp:taxon-status xmlns:xlink="http://www.w3.org/1999/xlink" xlink:type="simple">comb. nov.</tp:taxon-status><xref ref-type="fig" rid="F8">Figs 8</xref><xref ref-type="fig" rid="F9">, 9</xref><xref ref-type="fig" rid="F10">, 10 Chinese common name: 条纹庚蝗</xref><tp:nomenclature-citation-list><tp:nomenclature-citation><tp:taxon-name>
                <tp:taxon-name-part taxon-name-part-type="genus" reg="Genimenoides">Genimenoides</tp:taxon-name-part> <tp:taxon-name-part taxon-name-part-type="species" reg="vittatum">vittatum</tp:taxon-name-part></tp:taxon-name><comment>Mao, Ren &amp; Ou, 2010: 38 (holotype—female, China: Yunnan: Gengma, in <abbrev xmlns:xlink="http://www.w3.org/1999/xlink" content-type="institution" xlink:title="Biological Science Museum, Dali University, China" id="ABBRID0EQOAG" xlink:type="simple">BMDU</abbrev>; examined).</comment></tp:nomenclature-citation></tp:nomenclature-citation-list></tp:nomenclature><tp:treatment-sec sec-type="material" id="SECID0EVOAG"><title>Material examined.</title><p><italic><tp:taxon-name><tp:taxon-name-part taxon-name-part-type="genus" reg="Genimenoides">Genimenoides</tp:taxon-name-part> <tp:taxon-name-part taxon-name-part-type="species" reg="vittatum">vittatum</tp:taxon-name-part></tp:taxon-name></italic>, <bold><italic>Holotype</italic></bold>: • ♀, China: Yunnan, Gengma, <named-content xmlns:xlink="http://www.w3.org/1999/xlink" content-type="dwc:verbatimCoordinates" xlink:type="simple"><named-content content-type="geo-json" specific-use="{&#34;type&#34;:&#34;Point&#34;,&#34;coordinates&#34;:[99.066667,22.550000]}" id="NCID0EMPAG" xlink:type="simple">22°33′N, 99°4′E</named-content></named-content>, 7 Aug. 2004, leg. Benyong Mao.</p></tp:treatment-sec><tp:treatment-sec sec-type="material" id="SECID0ERPAG"><title>Other material examined:</title><p>• 1♂2♀, China: LYunnan, Lancang, 11 Jun. 2023, leg. Zhilong Yin. • 2♂2♀, China: Yunnan, Ximeng, 19 Jul. 2024, leg. Fingting Li, Hong Song, Xun Wang, Honglei Yu.</p></tp:treatment-sec><tp:treatment-sec sec-type="distribution" id="SECID0EWPAG"><title>Distribution.</title><p>China: Yunnan.</p></tp:treatment-sec><tp:treatment-sec sec-type="redescription" id="SECID0E2PAG"><title>Redescription</title><p>(Fig. <xref ref-type="fig" rid="F8">8</xref>). Body size small, slightly stouter in females. Head conical, distinctly shorter than pronotum; fastigium roundly protruding, width in front of the eyes almost equal to or slightly wider than long; interocular distance narrow, about 0.4 (♂) or 0.5–0.6 (♀) times the width of frontal ridge between antennae; face oblique in lateral view; frontal ridge projecting and broad between antennae, below antennae gradually concave, constricted above the transverse facial furrow and obsolete below it; lateral facial keels straight (Fig. <xref ref-type="fig" rid="F8">8A–D</xref>). Antennae filiform, reaching the coxa of the hind leg, any median segment about 2.5–2.9 (♂) or 2.3–3.0 (♀) times longer than wide (Fig. <xref ref-type="fig" rid="F8">8A–D</xref>). Eyes prominent, nearly rounded, longitudinal diameter about 1.2–1.3 (♂) or 1.3 (♀) times as long as horizontal diameter, about 1.5–1.8 (♂) or 1.4–1.5 (♀) times longer than subocular furrow (Fig. <xref ref-type="fig" rid="F8">8A–D</xref>). Pronotum nearly cylindrical; anterior margin feebly convex, posterior margin shallowly concave; median carina indicated by a smooth line, not elevated, only interrupted by last sulcus; lateral carinae absent; prozona with sparse punctures, metazona with dense punctures; prozona 2.9–3.3 (♂) or 2.9–3.4 (♀) times as long as metazona (Fig. <xref ref-type="fig" rid="F8">8A–D</xref>). Prosternum as a whole bulging; prosternal spine small, conical, and apex subacute. Mesosternal lobes nearly square; mesosternal interspace about 0.7 (♂) or 0.6 (♀) times longer than minimum width; metasternal lobes nearly contiguous. Tegmina scale-like, small, laterally positioned, surpassing the middle of the metanotum, 1.8–2.5 (♂) or 1.8–2.3 (♀) times longer than maximum width (Fig. <xref ref-type="fig" rid="F8">8I, J</xref>). Hind femora with upper carina smooth; lower knee lobes with apex roundly angular; hind tibiae cylindrical, with 8 external and 9 internal spines on dorsal side; external apical spine absent; length of hind tarsi about as long as half of hind tibiae, 3<sup>rd</sup> tarsomere as long as 1<sup>st</sup> and 2<sup>nd</sup> tarsomeres together (Fig. <xref ref-type="fig" rid="F8">8A–D</xref>). Abdomen with median carina smooth. Tympana obsolete, surface somewhat sclerotized, margin blurry, opening a little larger than stigma (Fig. <xref ref-type="fig" rid="F8">8I, J</xref>). Male 10<sup>th</sup> abdominal tergite narrowly separated in the middle, posterior margin with small triangular furculae. Epiproct triangular, posterior margin triangularly protruding, 1.0–1.1 times longer than basal maximum width; basal half with shallow median longitudinal sulcus, lateral areas concave (Fig. <xref ref-type="fig" rid="F8">8E, F</xref>). Cerci conical, basal half gradually narrowed and apical half sharply tapered, apex subacute, surpassing apex of epiproct (Fig. <xref ref-type="fig" rid="F8">8E, F</xref>). Epiphallus with bridge strongly narrowed, almost straight in dorsal view; lophi enlarged, surface granular, nearly rounded in posterior view, edge thickening, projecting at more than 90° angle from bridge; ancorae larger, subconical (Fig. <xref ref-type="fig" rid="F9">9D, F</xref>). Phallic complex: basal penis valves about as long as apical penis valves and apically expanded; apical penis valves strongly prolonged, straight in lateral view, apically acute; basal two-thirds of apical penis valves sheathed by a very long membranous sheath; cingular valves fused in ventral side, partially surrounded by apical valves of penis; zygoma straight; rami U-shaped (Fig. <xref ref-type="fig" rid="F9">9A–C</xref>).</p><fig id="F8" position="float" orientation="portrait"><object-id xmlns:xlink="http://www.w3.org/1999/xlink" content-type="doi" xlink:type="simple">10.3897/zookeys.1251.150870.figure8</object-id><object-id xmlns:xlink="http://www.w3.org/1999/xlink" content-type="arpha" xlink:type="simple">5D7C4041-4A4A-50AE-9F36-0BDB09A47F66</object-id><label>Figure 8.</label><caption><p><italic><tp:taxon-name><tp:taxon-name-part taxon-name-part-type="genus" reg="Genimen">Genimen</tp:taxon-name-part> <tp:taxon-name-part taxon-name-part-type="species" reg="vittatum">vittatum</tp:taxon-name-part></tp:taxon-name></italic> (Mao, Ren &amp; Ou, 2010), comb. nov. A, B. Female holotype habitus, lateral and dorsal views, respectively; C, D. Male habitus, lateral and dorsal views, respectively; E, F. Male terminalia, lateral and dorsal views, respectively; G, H. Female terminalia, lateral and ventral views, respectively; I, J. Mesothorax, metathorax, and the first tertum of abdomen, male and female, lateral views, respectively (red arrows indicating tegmen and tympanum); K. Holotype labels. Scale bars: 5 mm (A–D); 1 mm (E–J).</p></caption><graphic xmlns:xlink="http://www.w3.org/1999/xlink" xlink:href="zookeys-1251-131_article-150870__-g008.jpg" position="float" orientation="portrait" xlink:type="simple" id="oo_1409308.jpg"><uri content-type="original_file" xlink:type="simple">https://binary.pensoft.net/fig/1409308</uri></graphic></fig><fig id="F9" position="float" orientation="portrait"><object-id xmlns:xlink="http://www.w3.org/1999/xlink" content-type="doi" xlink:type="simple">10.3897/zookeys.1251.150870.figure9</object-id><object-id xmlns:xlink="http://www.w3.org/1999/xlink" content-type="arpha" xlink:type="simple">8EF3BBB6-DBD7-5B73-A198-078E382BAB80</object-id><label>Figure 9.</label><caption><p><italic><tp:taxon-name><tp:taxon-name-part taxon-name-part-type="genus" reg="Genimen">Genimen</tp:taxon-name-part> <tp:taxon-name-part taxon-name-part-type="species" reg="vittatum">vittatum</tp:taxon-name-part></tp:taxon-name></italic> (Mao, Ren &amp; Ou, 2010), comb. nov. A–C. Phallic complex, in dorsal, lateral, and apical views, respectively; D–F. Epiphallus in dorsal, posterior, and lateral views, respectively. Scale bars: 1 mm (A–C); 0.5 mm (D–F). Abbreviations: an = anterior projection, ap = apical valves of penis, apd = apodeme, bp = basal valves of penis, br = bridge, cv = cingular valve, lo = lophi, rm = rami, sh = membranous sheath, zy = zygoma.</p></caption><graphic xmlns:xlink="http://www.w3.org/1999/xlink" xlink:href="zookeys-1251-131_article-150870__-g009.jpg" position="float" orientation="portrait" xlink:type="simple" id="oo_1409309.jpg"><uri content-type="original_file" xlink:type="simple">https://binary.pensoft.net/fig/1409309</uri></graphic></fig><fig id="F10" position="float" orientation="portrait"><object-id xmlns:xlink="http://www.w3.org/1999/xlink" content-type="doi" xlink:type="simple">10.3897/zookeys.1251.150870.figure10</object-id><object-id xmlns:xlink="http://www.w3.org/1999/xlink" content-type="arpha" xlink:type="simple">A03CCC43-4C55-5DAB-B027-9EA454F562A2</object-id><label>Figure 10.</label><caption><p>Live adult habitus and habitat of <italic><tp:taxon-name><tp:taxon-name-part taxon-name-part-type="genus" reg="Genimen">Genimen</tp:taxon-name-part> <tp:taxon-name-part taxon-name-part-type="species" reg="vittatum">vittatum</tp:taxon-name-part></tp:taxon-name></italic> (Mao, Ren &amp; Ou, 2010), comb. nov. A, B. Male and female, lateral views; C, D. Habitat in Ximeng County, Yunnan Province.</p></caption><graphic xmlns:xlink="http://www.w3.org/1999/xlink" xlink:href="zookeys-1251-131_article-150870__-g010.jpg" position="float" orientation="portrait" xlink:type="simple" id="oo_1409310.jpg"><uri content-type="original_file" xlink:type="simple">https://binary.pensoft.net/fig/1409310</uri></graphic></fig><p>Female 10<sup>th</sup> abdominal tergite entire in the middle. Supra anal plate triangular. Cerci conical. Subgenital plate with a posterior triangular margin. Valves of ovipositor hook-like, margins smooth (Fig. <xref ref-type="fig" rid="F8">8G, H</xref>).</p></tp:treatment-sec><tp:treatment-sec sec-type="Coloration" id="SECID0EJUAG"><title>Coloration.</title><p>(Figs <xref ref-type="fig" rid="F8">8A–D</xref>, <xref ref-type="fig" rid="F10">10A, B</xref>). Body black with three yellowish-white stripes in dorsal view, the median one thinner from the anterior margin of pronotum to the epiproct. Yellowish-white marking of fastigium separated between the eyes, continuing as lateral bands on the occiput, pronotum, mesothorax, metathorax, and abdomen. Postocular bands black, extending to the abdominal apices. In profile, the yellowish-white longitudinal stripe under the eyes extends to pronotum, mesothorax, and metathorax. Antennae brownish black. Eyes brown. Fore and mid legs with femora and tarsi yellow, tibiae yellowish green. Hind femora yellow with a narrow black ring before the knee; upper side with two black spots in the middle and near the base; outer side with a Y-shaped black mark in the basal half; knee black. Hind tibiae dark blue with the basal part black, next to a yellow ring. Abdominal tergites black with a narrow medial and broader lateral longitudinal yellowish-white stripes; abdominal sternites and terminalia dark yellow with black spots.</p></tp:treatment-sec><tp:treatment-sec sec-type="description" id="SECID0EXUAG"><title>Measurements (mm).</title><p>Length of body: ♂ 16.5–16.7, ♀ 19.0–22.6. Length of pronotum: ♂ 2.8–3.1, ♀ 3.5–3.6. Length of hind femur: ♂ 9.1–9.2, ♀ 9.7–10.9.</p></tp:treatment-sec><tp:treatment-sec sec-type="remarks" id="SECID0E3UAG"><title>Remarks.</title><p>Due to the possession of a scale-like tegmen and reduced tympanum, the species was previously placed in <italic><tp:taxon-name><tp:taxon-name-part taxon-name-part-type="genus" reg="Genimenoides">Genimenoides</tp:taxon-name-part></tp:taxon-name></italic>. With the discovery of male individuals, the differences between this species and other species of <italic><tp:taxon-name><tp:taxon-name-part taxon-name-part-type="genus" reg="Genimenoides">Genimenoides</tp:taxon-name-part></tp:taxon-name></italic> are revealed: 1) body slender (body stout in <italic><tp:taxon-name><tp:taxon-name-part taxon-name-part-type="genus" reg="Genimenoides">Genimenoides</tp:taxon-name-part></tp:taxon-name></italic>); 2) hind femora slender, outer side not strongly convex (hind femora very stout, outer side strongly convex in <italic><tp:taxon-name><tp:taxon-name-part taxon-name-part-type="genus" reg="Genimenoides">Genimenoides</tp:taxon-name-part></tp:taxon-name></italic>); 3) eyes smaller, broadly separated dorsally (eyes larger, very narrowly separated dorsally in <italic><tp:taxon-name><tp:taxon-name-part taxon-name-part-type="genus" reg="Genimenoides">Genimenoides</tp:taxon-name-part></tp:taxon-name></italic>); 4) male cerci without any tooth on the inner side near the apex (in <italic><tp:taxon-name><tp:taxon-name-part taxon-name-part-type="genus" reg="Genimenoides">Genimenoides</tp:taxon-name-part></tp:taxon-name></italic> male cerci with a small tooth on the inner side near the apex); and 5) female valves of ovipositor with margins smooth (denticulate in <italic><tp:taxon-name><tp:taxon-name-part taxon-name-part-type="genus" reg="Genimenoides">Genimenoides</tp:taxon-name-part></tp:taxon-name></italic>). Meanwhile, the main morphological features of <italic><tp:taxon-name><tp:taxon-name-part taxon-name-part-type="genus" reg="Genimenoides">Genimenoides</tp:taxon-name-part> <tp:taxon-name-part taxon-name-part-type="species" reg="vittatum">vittatum</tp:taxon-name-part></tp:taxon-name></italic> are more similar to <italic><tp:taxon-name><tp:taxon-name-part taxon-name-part-type="genus" reg="Genimen">Genimen</tp:taxon-name-part></tp:taxon-name></italic>: 1) body slender; 2) narrower interocular distance; 3) male cerci without any tooth on the inner side near the apex; 4) valves of ovipositor with margins smooth; and 5) similar male genitalia with penis valves strongly prolonged and apical penis valves sheathed by membranous sheath. Therefore, it was transferred to <italic><tp:taxon-name><tp:taxon-name-part taxon-name-part-type="genus" reg="Genimen">Genimen</tp:taxon-name-part></tp:taxon-name></italic> as a new combination, <italic><tp:taxon-name><tp:taxon-name-part taxon-name-part-type="genus" reg="Genimen">Genimen</tp:taxon-name-part> <tp:taxon-name-part taxon-name-part-type="species" reg="vittatum">vittatum</tp:taxon-name-part></tp:taxon-name></italic> (Mao, Ren &amp; Ou, 2010), comb. nov.</p></tp:treatment-sec></tp:taxon-treatment>
